# Supplementary material for: Dataset on adsorption of phenol onto activated carbons: Equilibrium, kinetics and mechanism of adsorption
Source: Data Brief. 2020 Sep 14;32:106312. doi: 10.1016/j.dib.2020.106312 (PMC7509189; doi:10.1016/j.dib.2020.106312)
Supplement: Supplementary file 1 [file mmc1.xml]

<?xml version="1.0" encoding="utf-8" standalone="no"?>
<data>
  <datasets>
    <author>jumoreno@uniandes.edu.co;jcmp1964@gmail.com</author>
    <type>0</type>
    <dataset>
      <value>6</value>
      <reason>Other (please explain)</reason>
      <comments>"The raw data is available as a supplementary data file to this article."</comments>
    </dataset>
  </datasets>
</data>
